# Supplementary material for: Screening for potential genes associated with bone overgrowth after mid-shaft femur fracture in a rat model
Source: J Orthop Surg Res. 2017 Jan 17;12:8. doi: 10.1186/s13018-017-0510-6 (PMC5240322; doi:10.1186/s13018-017-0510-6)
Supplement: Additional file 1: — All the DEGs screened between intact and fractured samples. (XLS 96 kb) [file 13018_2017_510_MOESM1_ESM.xls]

## Sheet: diff-1
Gene.symbol	ID	logFC	P.Value
Serpinb7	1375101_at	-2.6583	0.0031769
Amelx	1387634_a_at	-2.65544	0.0016917
Cyct	1387534_at	-2.46099	0.0049635
Shisa3	1382398_at	-2.40265	0.0018447
Apoe	1371288_at	-2.21949	0.0005115
Mplkip	1394124_at	-2.21273	0.001148
LOC685001	1384874_at	-2.03214	0.0114999
Prp15	1387761_at	-1.9454	0.0150689
Grm1	1371180_a_at	-1.94122	0.0011053
Ephx4	1394977_at	-1.90097	0.0001896
Cep170	1387431_at	-1.89957	0.0013244
Magi1	1375605_at	-1.86012	0.000738
Rab39a	1375830_at	-1.8573	0.0120037
Tnni3k	1374672_at	-1.85707	0.03317
Rictor	1397877_at	-1.83516	0.0054959
Asz1	1369486_at	-1.83201	0.0184057
Cpg1	1371129_at	-1.82424	0.0051521
Kcnq1	1368371_at	-1.80571	0.003328
Ninj2	1368135_at	-1.79005	0.0002571
Klf15	1381395_at	-1.70156	0.0258421
LOC689791	1390693_at	-1.69601	0.0075845
Masp1	1371116_at	-1.63936	0.0042947
Lhx1	1389982_at	-1.61243	0.0260209
Gad2	1369462_at	-1.61076	0.0272664
Slco1a5	1368606_at	-1.60834	0.0125729
Kiaa0415	1381050_at	-1.60707	0.0001539
Fam155a	1390756_at	-1.60461	0.0111808
Spam1	1387326_at	-1.59721	0.0380724
Ecel1	1368923_at	-1.58998	0.0293791
Slc17a7	1368987_at	-1.5852	0.0004069
Clstn3	1369827_at	-1.58084	0.0145781
Krt14	1371895_at	-1.57512	0.0359072
Sbp	1367692_at	-1.56943	0.0495566
Gp9	1390961_at	-1.56722	0.0249775
F10	1369852_at	-1.55257	0.0242536
Pla2g3	1384741_at	-1.55001	0.0133996
Csf3	1369529_at	-1.54722	0.0173956
Cacna1i	1370641_s_at	-1.54172	0.0072701
RGD1306215	1382501_at	-1.5262	0.0425849
Acsbg1	1367923_at	-1.51835	0.0107274
Wnt11	1397501_at	-1.51248	0.0053175
Neo1	1375511_at	-1.50812	0.0474242
Obp3	1370479_x_at	-1.50371	0.039867
RGD1310371	1390413_at	-1.50354	0.0472111
Mog	1398257_at	-1.48968	0.0153471
Foxc2	1375607_at	-1.48393	0.0177526
Adcy5	1390038_at	-1.47445	0.0133972
Nol4	1395066_at	-1.4725	0.0265997
Arrb1	1368968_at	-1.46632	0.0399889
LOC498236	1391265_at	-1.46253	0.0203906
RGD1559980	1377537_at	-1.45702	0.0478615
Csf2	1371227_at	-1.45604	0.0180003
Vwc2	1398659_at	-1.45362	0.0077226
Cyp2b3	1370475_at	-1.45094	0.0067764
Bmpr2	1394667_at	-1.44708	0.0284495
Cps1	1384334_at	-1.44673	0.038028
Ncam2	1384734_at	-1.4451	0.0487668
Kcna6	1388262_at	-1.44171	0.0250434
Tbata	1380936_at	-1.4324	0.0192173
Fabp6	1368697_at	-1.42447	0.0473342
Spink8	1371677_at	-1.41647	0.0179951
RGD1306811	1378878_at	-1.41377	0.0102581
Adrbk2	1369403_at	-1.40719	0.0342552
Ptger3	1376977_at	-1.39891	0.0345053
Chd8	1369426_at	-1.37879	0.0323627
Pde1c	1388020_a_at	-1.35663	0.0017936
Fam19a4	1378557_at	-1.35533	0.0070838
Syne3	1381755_x_at	-1.35473	0.0422504
Zbtb12	1386841_at	-1.35269	0.0192125
Rassf1	1382449_at	-1.35194	0.0057102
Wsb2	1397504_at	-1.3515	0.008936
Arhgef7	1384647_at	-1.34211	0.0301062
Casz1	1396517_at	-1.33525	0.0143494
Tekt4	1384789_at	-1.33469	0.0116078
RGD1304694	1377988_at	-1.33171	0.0205727
Adrb1	1383848_at	-1.32961	0.0072072
Trpv6	1387565_at	-1.32668	0.0231324
Aanat	1387255_at	-1.32378	0.0314234
Mcpt4	1369573_at	-1.32174	0.0202372
Prpmp5	1370424_at	-1.31127	0.0248941
Vax1	1369563_at	-1.31027	0.0290755
Rho	1370021_at	-1.30737	0.0184881
Rere	1396047_at	-1.3053	0.0322098
RGD1307554	1380039_at	-1.30019	0.0139437
Htr7	1371290_a_at	-1.29705	0.0168385
Patz1	1376870_at	-1.2946	0.0300547
Ablim1	1381931_at	-1.29321	0.0445203
Atxn1	1369709_at	-1.28565	0.0285019
Esr2	1369760_a_at	-1.26352	0.0326029
Slc22a25	1388172_at	-1.26128	0.0149851
LOC302999	1374356_at	-1.26001	0.0239481
Cela3b	1382532_at	-1.25255	0.0141795
Ctu1	1393948_at	-1.25223	0.0122309
Dbndd1	1379056_at	-1.2502	0.0405338
Olr1654	1369878_at	-1.2422	0.0074216
Ube2s	1397566_at	-1.24111	0.0119578
Shisa8	1383490_at	-1.23959	0.041851
Foxi1	1381268_at	-1.23401	0.0314203
LOC100363331	1385073_at	-1.23361	0.0247219
Prss46	1385174_at	-1.23034	0.020714
Hsd3b1	1368578_at	-1.22779	0.0327233
RGD1306271	1392771_at	-1.2252	0.0255892
RGD1563821	1380288_at	-1.22328	0.0110433
Kbtbd2	1398005_at	-1.22196	0.0210081
Dnajc10	1394634_at	-1.22159	0.0064688
Pitpnm2	1379924_at	-1.21589	0.0492233
Tmcc1	1392748_at	-1.20092	0.0076711
Etv6	1385294_at	-1.1888	0.0074698
Kcnab2	1387689_at	-1.18773	0.0015129
Eif4e	1394529_at	-1.18483	0.0280796
Sycn	1370837_at	-1.18065	0.0138403
Zfp324	1375395_at	-1.17627	0.0031578
Dgcr8	1380025_at	-1.16638	0.0320554
Acot7	1388075_at	-1.15953	0.0145624
Klhl32	1391805_at	-1.15651	0.0043343
Tex101	1370453_at	-1.15591	0.0231055
LOC685179	1381691_at	-1.15261	0.0205379
Alkbh5	1375147_at	-1.15157	0.0431282
Tmem171	1373006_at	-1.14587	0.0210842
Ncs1	1380492_at	-1.14337	0.0374205
Pcsk2	1387155_at	-1.13699	0.0076396
Dpys	1387284_at	-1.12995	0.0332351
Apob	1371157_at	-1.12861	2.29e-05
Prodh	1391371_at	-1.12346	0.0472454
Bin2	1376356_a_at	-1.11503	0.0261004
Zfand5	1381442_x_at	-1.11354	0.0185852
Kcne1	1369769_at	-1.11251	0.026363
Syt13	1387517_at	-1.10731	0.0190565
Nme4	1372959_at	-1.10689	0.0082333
Rest	1387416_at	-1.10325	0.0237571
Bdnf	1368678_at	-1.10133	0.0125021
Adam6	1371067_at	-1.09708	0.0422311
Defa-rs1	1394174_at	-1.09663	0.0387535
Sox4	1375257_at	-1.09563	0.0124416
Pdyn	1369882_at	-1.09319	0.0311785
Mga	1385037_at	-1.09276	0.0126352
Plekha5	1375610_at	-1.08713	0.0136178
Kalrn	1368979_at	-1.0849	0.0465622
Psgb1	1372842_at	-1.08472	0.0014407
Mettl17	1394378_at	-1.08433	0.014012
Prex2	1380817_at	-1.07185	0.0450454
Trh	1368912_at	-1.06934	0.0306279
Ppp1r3b	1371161_at	-1.06921	0.020997
Zic1	1369524_at	-1.06103	0.0103714
Parp6	1389887_at	-1.05822	0.0186176
Scg5	1367992_at	-1.05816	0.0286003
Wnk1	1396919_at	-1.05537	0.0303962
Lhx4	1380181_at	-1.05404	0.0498765
Asphd2	1395637_at	-1.05402	0.0024306
Tlx2	1389825_at	-1.05178	0.0148588
Rdh10	1376586_at	-1.04565	0.0331683
Cnnm1	1376142_at	-1.04152	0.0328024
Prss1	1369030_at	-1.04109	0.0387778
Prss45	1393681_at	-1.04017	0.0265468
Med28	1394652_at	-1.0327	0.0463084
Eml1	1393950_at	-1.03091	0.0129153
Tpsb2	1387334_at	-1.02875	0.0239683
Senp3	1392642_at	-1.02696	0.0061173
Zfyve9	1391285_at	-1.02265	0.0167502
Gipc3	1397086_at	-1.02265	0.0122081
Dmrtc1a	1383765_at	-1.01489	0.0364676
Plcxd2	1382527_at	-1.00819	0.0387906
Nos2	1387667_at	-1.0023	0.0214472
Hps1	1392760_at	-1.0016	0.0065703
Tax1bp3	1380441_at	-1.00031	0.0121204
Rasgrf1	1385023_at	-0.993696	0.013074
Slc12a7	1391796_at	-0.987175	0.0485092
Adcyap1	1368892_at	-0.98595	0.0307222
Abhd1	1395510_at	-0.981035	0.0073875
Fbxo42	1395250_at	-0.981018	0.0103454
Drd3	1387733_at	-0.980347	0.0043927
Ngb	1370798_a_at	-0.970209	0.0103156
Brsk2	1390578_at	-0.967548	0.0487415
Tacstd2	1391509_at	-0.967341	0.0135316
Lmbr1l	1391736_at	-0.967204	0.0463471
Ahcyl2	1380237_at	-0.950848	0.0309813
Chst8	1381897_at	-0.949946	0.0247535
Dnah1	1381039_at	-0.94521	0.0156126
Dot1l	1395910_at	-0.944311	0.0135603
Mrm1	1396341_at	-0.943195	0.0072592
Gif	1387595_at	-0.938916	0.0259109
Sdsl	1393422_at	-0.928667	0.0108205
Syt1	1384716_at	-0.927855	0.0112843
Slc6a3	1368602_at	-0.924788	0.008477
Aplnr	1369301_at	-0.923844	0.020433
RGD1561931	1384799_at	-0.917755	0.0457185
Mlh3	1398478_at	-0.913083	0.0434107
Hif1a	1368149_at	-0.908225	0.0486971
Cep164	1392020_at	-0.906196	0.0381136
Synpo	1387501_at	-0.903038	0.0316578
Sh2d2a	1393830_at	-0.899507	0.0329658
Pvrl1	1388215_at	-0.898308	0.049387
Fry	1395407_at	-0.896377	0.030181
Tomm34	1378729_at	-0.895153	0.0376571
Cideb	1391538_at	-0.89487	0.0458805
Taf7l	1384351_at	-0.883867	0.043003
Rgs7	1368373_at	-0.883188	0.0190075
Sapcd1	1372559_at	-0.881097	0.0498769
Sox21	1391311_at	-0.876355	0.049663
Kcnc3	1370958_at	-0.865744	0.0092301
Csf1	1369354_at	-0.859789	0.0121523
RGD1560927	1391590_at	-0.856311	0.0447447
Baz1b	1375240_at	-0.846912	0.0214478
Chd6	1385250_at	-0.844434	0.02371
Kif12	1391611_at	-0.844306	0.0468703
RGD1561916	1389438_at	-0.841259	0.0112443
LOC100360470	1395723_at	-0.840773	0.0163413
Bcl11a	1383506_at	-0.837433	0.0421931
Fam151a	1383798_at	-0.83097	0.0044316
Gria3	1368691_at	-0.829422	0.0461118
Mybphl	1378970_at	-0.819361	0.005132
Ncoa6	1371072_at	-0.810932	0.0492523
Fam229a	1386053_at	-0.808966	0.0253656
Kcnj14	1370970_at	-0.80232	0.0106638
Arr3	1371082_at	-0.782613	0.0270207
Cxcl3	1370634_x_at	-0.781749	0.0441693
Spata2L	1381230_at	-0.78109	0.0403455
LOC312273	1392496_at	-0.780985	0.0309326
Fam183b	1381955_at	-0.779911	0.0009077
LOC691392	1378836_at	-0.778578	0.0242174
Wdr33	1385240_at	-0.770728	0.0300347
Slc23a3	1386454_at	-0.77029	0.0078897
Arid1a	1380550_at	-0.765297	0.0123571
Pcyt1b	1370700_at	-0.762665	0.0243319
Gucy2c	1369162_at	-0.762224	0.0166562
Ptgds	1367851_at	-0.751404	0.0376612
Cnot6l	1392796_at	-0.73607	0.0448892
Trpm8	1369348_at	-0.735209	0.0118146
RGD1308297	1397396_at	-0.734144	0.0121347
Lrrc18	1393462_at	-0.727447	0.0247047
Kmt2d	1394905_at	-0.726624	0.0112526
Pde7a	1382761_at	-0.725199	0.0158316
Spin2a	1384023_at	-0.724961	0.0191893
LOC100910424	1379477_at	-0.721924	0.0215964
Cyp4f4	1387973_at	-0.721071	0.0066527
Igfbp1	1368160_at	-0.719234	0.0422077
Foxq1	1368550_at	-0.712012	0.0045011
Tat	1369790_at	-0.711216	0.0240103
Sobp	1398065_at	-0.706564	0.0038799
Nbeal2	1378286_at	-0.698613	0.0290824
Large	1381270_at	-0.692995	0.0094008
RGD1309079	1381772_at	-0.691552	0.0376289
Hnf1a	1369148_at	-0.691086	0.0170547
Acap3	1392298_at	-0.689809	0.0355712
Rasgrp1	1369129_at	-0.681855	0.0448275
Nova2	1379553_s_at	-0.67439	0.0373948
Nxph1	1369079_at	-0.671757	0.011248
Phlda1	1368860_at	-0.66818	0.0214305
Ftsj2	1376512_at	-0.666936	0.0018306
Ilvbl	1397521_at	-0.660817	0.0107284
Nhej1	1374245_at	-0.647828	0.0024137
Csrnp2	1377724_at	-0.64752	0.0461512
Pdp2	1380045_at	-0.645607	0.006376
Stk4	1392231_at	-0.642693	0.0156116
Bmyc	1388274_at	-0.64216	0.0479224
Ash1l	1380497_at	-0.637822	0.0413102
Syngr1	1383686_at	-0.6359	0.0195852
Fam63b	1384610_at	-0.62988	0.0094566
Htr2c	1369860_a_at	-0.627286	0.0487461
Phf17	1384759_at	-0.626831	0.0489802
Runx3	1387479_at	-0.618864	0.0168284
Agr2	1393121_at	-0.617633	0.0178559
Wdr31	1398580_at	-0.615994	0.0207821
Lipt2	1383088_at	-0.610509	0.0029493
Srsf3	1379010_at	-0.604976	0.0250189
LOC100362458	1380475_at	-0.601834	0.0360157
Foxa3	1387506_at	-0.600462	0.0127928
Tspan9	1377780_at	-0.597598	0.0118677
Fam180a	1392510_at	-0.595853	0.0245575
Rasl10b	1376402_a_at	-0.589431	0.0481754
Grip2	1388016_a_at	-0.587956	0.046992
Slc26a4	1368193_at	-0.577515	0.0261361
Sgk196	1378868_at	-0.575441	0.047826
Apbb2	1397071_at	-0.570183	0.0256712
Acvr1c	1370534_at	-0.57002	0.0439223
Zfp536	1376910_at	-0.562101	0.0288644
Msi2	1390813_at	-0.55982	0.0151297
Map3k19	1397896_at	-0.553435	0.0363599
Fbxo21	1398585_at	-0.553104	0.0040045
Adrb2	1369115_at	-0.550946	0.0073666
Prrc2c	1392738_at	-0.549291	0.0303931
LOC687346	1385306_at	-0.548869	0.0012643
Zfp318	1381829_at	-0.547517	0.0411584
Bace2	1396386_at	-0.545844	0.0295592
Wasf2	1394935_at	-0.545692	0.0294364
Slco2b1	1368296_at	-0.545649	0.0050439
Fam193a	1380263_at	-0.545314	0.0217127
Tas2r126	1388093_at	-0.545126	0.0379706
RGD1562218	1398136_at	-0.539892	0.0055197
Mtf2	1384516_at	-0.531873	0.0490692
Gbf1	1390611_at	-0.530623	0.0087686
Rnf43	1378916_at	-0.529269	0.0257661
LOC690085	1391855_at	-0.524836	0.0105371
Phf19	1374354_at	-0.524607	0.0286078
Gatad2b	1392552_at	-0.516384	0.0361248
Enah	1396450_at	-0.512821	0.035311
Barx1	1380260_at	-0.50644	0.0273631
Rpia	1376559_at	-0.505501	0.0251231
Wbp2	1374394_at	-0.504319	0.0057432
LOC100361467	1388985_at	-0.504171	0.0281248
Mtmr1	1377422_at	-0.50328	0.034513
Dcakd	1379861_at	-0.499901	0.0067621
Sipa1l1	1370330_at	-0.498608	0.0424724
Dag1	1389105_at	-0.495882	0.0164769
Qrich1	1380733_at	-0.494437	0.042807
Gapdhs	1369510_at	-0.491987	0.0439089
Mllt3	1368279_at	-0.489469	0.0355942
Dusp15	1385912_at	-0.487289	0.0174682
Rbm33	1383198_at	-0.485469	0.035455
Nf1	1369014_at	-0.483405	0.0328469
Esco1	1397712_at	-0.478092	0.009289
Mtss1l	1385315_at	-0.477547	0.0416053
Pdzd2	1369327_at	-0.476854	0.0117128
Cd93	1387168_at	-0.476014	0.0142176
Akap8l	1375813_at	-0.465429	0.0358457
LOC679368	1380472_at	-0.463435	0.0023601
Plekhh2	1391845_at	-0.461481	0.0278898
Sox6	1393376_at	-0.45817	0.0361133
Kif7	1384828_at	-0.455676	0.041038
Mau2	1394439_at	-0.454456	0.0084855
Scube1	1380594_at	-0.454343	0.0458351
Thsd7a	1391405_at	-0.45372	0.0450218
Dek	1396063_at	-0.452493	0.018007
Vps13d	1379305_at	-0.45172	0.0057932
Rab20	1381836_at	-0.450441	0.0233576
RGD1310257	1378757_at	-0.444126	0.0253643
Nog	1371052_at	-0.44324	0.0464861
Sh3tc2	1373521_at	-0.443052	0.004032
Vamp1	1387519_at	-0.442903	0.0341258
Dmwd	1374926_at	-0.439856	0.0256313
Ngf	1371259_at	-0.438925	0.0499713
Abhd13	1390448_at	-0.435459	0.0044969
Gatad1	1389925_at	-0.435242	0.0488619
Sh3bp4	1393911_at	-0.434443	0.0031495
Ctdspl	1379238_at	-0.432341	0.0203274
Srrm1	1377914_at	-0.431877	0.0321408
Xrn1	1391107_at	-0.425503	0.0130947
Mia	1369320_at	-0.425036	0.0091318
Rad54l2	1376769_at	-0.423579	0.0136478
Pparg	1369179_a_at	-0.422698	0.0022901
Foxo1	1377502_at	-0.421494	0.0463367
Iars	1386583_at	-0.420911	0.0380301
Wnt6	1376063_at	-0.41737	0.0095769
Clec2l	1374785_at	-0.417129	0.0285502
Wdr75	1395058_at	-0.413028	0.0466966
Dusp18	1396275_at	-0.412533	0.0199012
Il1rap	1393563_at	-0.409209	0.0358653
Slc26a8	1389747_at	-0.408441	0.0319894
Nupr1l	1383555_at	-0.407178	0.0105763
Cdip1	1374217_at	-0.406572	0.0186338
Aes	1378067_at	-0.403366	0.0085158
Dph2	1376020_at	-0.403039	0.0048023
Hemk1	1390888_a_at	-0.399577	0.0110357
Chst10	1367944_at	-0.39721	0.0238443
Egr3	1369545_at	-0.395779	0.0361707
Rgs9	1382090_at	-0.394243	0.038012
LOC100912383	1397573_at	-0.389812	0.0438542
Pou2f1	1370995_at	-0.38905	0.0304699
Fam81a	1378245_at	-0.387567	0.037083
Dnajb12	1374727_at	-0.385498	0.0121497
Zbtb24	1384362_at	-0.383764	0.0448533
Itga6	1393558_at	-0.379547	0.0144582
Dll4	1394367_at	-0.378148	0.0305095
Nedd1	1379457_at	-0.376965	0.0394059
Syt8	1387842_at	-0.376402	0.0256592
Nsd1	1380221_at	-0.375986	0.0460748
Prr12	1392593_a_at	-0.373351	0.0346744
Nfya	1388003_at	-0.371734	0.0055384
Rabl5	1379349_a_at	-0.371616	0.0493444
Qtrt1	1387594_at	-0.370955	0.0250022
Dd25	1376524_at	-0.370773	0.0346369
Dlc1	1392520_at	-0.369926	0.0215493
Rapgef3	1368660_at	-0.369818	0.043307
Rdh13	1397834_at	-0.369295	0.0445449
Wnt2b	1388174_at	-0.367776	0.0416366
Kmt2a	1381069_at	-0.367451	0.0390115
Zfp322a	1392995_at	-0.365053	0.0386358
Lect1	1387164_at	-0.360514	0.0430514
H2afy	1370004_at	-0.359466	0.0180124
Tmem218	1389561_at	-0.35921	0.0080714
Nid1	1371032_at	-0.358064	0.0284564
Ctr9	1385970_at	-0.357537	0.0344862
Pamr1	1377018_at	-0.354313	0.0390428
Il17d	1394037_at	-0.352716	0.0476052
Smndc1	1382165_at	-0.342879	0.0366535
Slu7	1381030_at	-0.336564	0.0301921
Zfp608	1391558_at	-0.335843	0.0335525
Adarb1	1368933_at	-0.335785	0.03974
Ptger4	1393638_at	-0.334112	0.0218744
Rptor	1388646_at	-0.332365	0.0199248
Sf3a1	1389328_at	-0.331226	0.0221065
Mdp1	1376133_at	-0.330325	0.0471918
Abcf3	1377280_at	-0.330161	0.0446053
Atoh8	1373287_at	-0.327685	0.025646
Cog2	1397113_at	-0.32669	0.0484011
Smc3	1390668_at	-0.324196	0.0379482
Prkca	1372176_at	-0.322379	0.0070254
Ascc1	1375907_at	-0.320484	0.0181929
Inadl	1374743_at	-0.319925	0.0397709
Zfp966	1374026_at	-0.318601	0.0209096
Gtf2f2	1368233_at	-0.316507	0.023334
Hip1r	1370994_at	-0.315768	0.0495878
Zc3h10	1374894_at	-0.314109	0.0245595
Ifrd2	1373068_at	-0.313068	0.039818
Fgf9	1392865_at	-0.312489	0.029583
Ccdc127	1385102_at	-0.312052	0.0380118
Dtd2	1376581_at	-0.31193	0.0140008
Il16	1376895_at	-0.31105	0.0199083
Tgif2	1390681_at	-0.310129	0.0278683
Hhip	1385038_at	-0.305037	0.0275127
Yipf2	1376670_at	-0.303227	0.0325812
RGD1311345	1382468_at	-0.299453	0.0226268
Lamtor4	1398915_at	-0.294261	0.0310754
Heatr6	1375763_at	-0.292375	0.0394063
Tmie	1376821_at	-0.288284	0.0378204
Fam120b	1377648_at	-0.288236	0.0120359
Psph	1375964_at	-0.285005	0.039039
Mpdu1	1371655_at	-0.283082	0.0372231
Brk1	1388854_at	-0.282558	0.0345656
LOC683460	1379057_at	-0.275832	0.0432789
Smox	1374556_at	-0.27532	0.0324965
Eif3k	1381339_at	-0.272235	0.0452268
ST7	1392925_at	-0.271807	0.0359999
Impa2	1392467_at	-0.269305	0.0209068
Poldip3	1371859_at	-0.265888	0.0419316
Gpatch1	1397234_at	-0.260169	0.0352601
Fam104a	1375416_at	-0.259065	0.0450494
Pdrg1	1372941_at	-0.25438	0.0269216
Naa10	1384340_a_at	-0.253853	0.0237259
Hist1h2bh	1390021_at	-0.249483	0.0455035
Ubn2	1397959_at	-0.245046	0.0261203
Vldlr	1369098_at	-0.242756	0.0391861
Fahd1	1372676_at	-0.239018	0.0407622
Bmp6	1388920_at	-0.238718	0.0460733
Gins3	1390623_at	-0.238648	0.0321358
Bod1	1374853_at	-0.224059	0.0435893
Rnf34	1388993_at	-0.22245	0.0240188
Riok1	1385856_at	-0.222323	0.0372668
Arhgef12	1395229_at	-0.219225	0.0440647
Zfp180	1388779_at	-0.206289	0.0398516
Hdgfrp2	1368026_at	-0.205427	0.0441768
Timmdc1	1388499_at	-0.193017	0.0464586
Sccpdh	1372741_at	0.1894	0.0495957
Ctbs	1368331_at	0.203536	0.0462544
Ctsb	1367646_at	0.208489	0.0416427
Arfgap2	1367486_at	0.210139	0.0402636
Rasal2	1378740_at	0.218782	0.0434414
Erlin1	1371580_at	0.22028	0.0218172
Tdrd7	1370351_at	0.226494	0.042199
Erlin2	1374209_at	0.227651	0.0280207
Gtdc2	1376156_at	0.227682	0.0493736
Herc2	1390648_at	0.231526	0.0433919
Dpp7	1367722_at	0.23221	0.036727
Glul	1367632_at	0.232778	0.0243647
Mfsd11	1382196_at	0.234021	0.0358818
Olfm1	1369008_a_at	0.235596	0.0270629
RGD1311805	1374047_at	0.241933	0.0369408
Api5	1395894_at	0.245662	0.0376342
Vps26a	1371705_at	0.246302	0.0328244
LOC100151767	1372850_at	0.252261	0.0241964
Osbpl11	1375209_at	0.254339	0.0289135
Fam188a	1382100_at	0.264985	0.044458
Fstl1	1368822_at	0.270306	0.0307001
Slc26a6	1378290_at	0.271026	0.0189863
Dab2	1368202_a_at	0.27301	0.0369346
Tlk1	1386850_x_at	0.274336	0.0198106
Ddx52	1368588_at	0.27587	0.0426622
Gpatc2	1390930_at	0.276961	0.0334475
Lum	1367749_at	0.28208	0.0097329
Fkbp15	1390200_at	0.282582	0.0275037
Vps9d1	1372495_at	0.283245	0.0254428
Acp2	1367906_at	0.283327	0.0143922
Fes	1380621_at	0.28589	0.0402119
Atrn	1387127_at	0.299243	0.0185064
Sik1	1368596_at	0.300405	0.0296912
C1r	1383241_at	0.300737	0.0337841
Kdelc2	1374704_at	0.302558	0.0456789
Ptafr	1383372_at	0.303426	0.0270207
Sybu	1393510_at	0.303758	0.02786
Rbpj	1379302_at	0.310287	0.0202489
Lgmn	1368430_at	0.312909	0.0148794
Folr1	1387889_at	0.313395	0.0448053
Mrpl49	1372619_at	0.315005	0.0406396
Tiam1	1392980_at	0.31733	0.0464811
Enpep	1368512_a_at	0.31761	0.0428234
RGD1561149	1375873_at	0.320377	0.0474726
Nedd4	1383899_at	0.320769	0.0325582
Scpep1	1370220_at	0.32219	0.0383192
Aida	1374499_at	0.322784	0.0325134
Tma16	1390579_at	0.323249	0.0034493
Dnajc11	1394927_at	0.323516	0.0410914
Irgm	1391489_at	0.325022	0.0456679
Senp5	1372594_at	0.326792	0.0186013
Zfp105	1399086_at	0.327624	0.0126532
Dcn	1370956_at	0.32957	0.0171842
Zfand1	1380310_at	0.33331	0.0159189
Crot	1368426_at	0.334568	0.0191385
Map1b	1395357_at	0.336908	0.0312455
Ddx58	1391463_at	0.338898	0.0253269
Ttf2	1393521_at	0.33958	0.009744
Lgals1	1367628_at	0.340233	0.0326405
Mid1	1384150_at	0.340733	0.0229704
Slfn13	1379957_at	0.349727	0.0383073
Stxbp5	1393096_at	0.350004	0.0215159
Xpr1	1375846_at	0.356116	0.0405384
Fam29a	1378493_at	0.360919	0.0497708
F2r	1367899_at	0.368328	0.0318706
Vmp1	1370807_at	0.368378	0.0179611
LOC100360501	1370880_at	0.368611	0.0335857
Myof	1375857_at	0.370608	0.0154994
Cd300a	1376675_at	0.37273	0.0213106
Etv1	1382593_at	0.376559	0.0271744
Plcb3	1388156_at	0.377943	0.0377676
Neto2	1393729_at	0.3784	0.0386153
Ogfrl1	1383119_at	0.378872	0.0444958
Rtn4rl1	1393404_at	0.383036	0.0148557
Tmem184c	1379419_at	0.384216	0.001396
Itgb5	1370802_at	0.385806	0.029083
Eif2ak2	1387242_at	0.392457	0.0222118
Pld1	1370531_a_at	0.392707	0.0448536
Tmem176b	1368840_at	0.397598	0.0345333
Dicer1	1398643_at	0.39855	0.0073712
Tlr8	1382078_at	0.400033	0.0493058
Anpep	1386938_at	0.402909	0.0092101
Tmem67	1391221_at	0.403383	0.0143959
Hspa13	1368844_at	0.404395	0.0163545
Siae	1393079_at	0.406231	0.0212201
Pea15	1371441_at	0.408408	0.0017897
Epb41l1	1369212_s_at	0.412661	0.0477815
C1qb	1370215_at	0.41662	0.0142178
Ndp	1394057_at	0.41837	0.0313444
Pcdhb9	1389653_at	0.421743	0.0189201
P2ry6	1368754_at	0.428501	0.0062483
C1qa	1376652_at	0.429401	0.0265578
Sphk1	1368254_a_at	0.43147	0.0406588
Abcb6	1368159_at	0.438994	0.0113509
Atl1	1397415_at	0.448526	0.0443035
Lyrm1	1389300_at	0.453689	0.0195508
Prss35	1379747_at	0.462892	0.0168119
Cpped1	1373924_at	0.463816	0.0186573
Usp27x	1382891_at	0.469804	0.0058908
Clec4a1	1395003_at	0.471639	0.0145511
Rhov	1397581_at	0.476065	0.038073
Haus1	1387944_at	0.479062	0.0408435
Clec4a3	1389553_at	0.481443	0.0193584
Mrc1	1392648_at	0.484019	0.0120993
Aif1	1368558_s_at	0.486809	0.0175783
Rnf213	1373514_at	0.490585	0.0283518
Stt3a	1394154_at	0.491053	0.0304707
LOC687856	1394673_at	0.494889	0.033327
Ppid	1380893_at	0.496778	0.0454994
Akip1	1378647_at	0.496902	0.0415794
Ms4a6bl	1392628_at	0.501928	0.038448
Lbp	1387868_at	0.515841	0.016689
Ctss	1387005_at	0.519196	0.0236976
Clec4a	1382153_at	0.521697	0.0076331
Depdc7	1384971_at	0.526098	0.0232581
C1s	1387893_at	0.537603	0.0495995
Mitf	1377328_at	0.541276	0.0048526
Vcan	1388142_at	0.543462	0.0411364
Nostrin	1395408_at	0.547129	0.0108182
Gpbp1	1396128_at	0.548842	0.0353935
Lrrc15	1370709_at	0.553948	0.0475998
Lrrc17	1395472_at	0.555292	0.0236029
Prrx2	1374477_at	0.577683	0.0236828
Plau	1398287_at	0.580552	0.0368568
Gucy2e	1369360_at	0.581344	0.0305607
Abcg1	1373995_at	0.589681	0.029237
Prkar1a	1383972_at	0.591796	0.0335019
Olr1078	1370753_at	0.597845	0.0302151
Srxn1	1384331_at	0.612482	0.0094565
Ch25h	1380063_at	0.612943	0.0023991
Cldn15	1395153_at	0.614611	0.0154277
Ccl2	1367973_at	0.640192	0.0216614
Ube2z	1394481_at	0.649254	0.0286249
Mmp12	1368530_at	0.653425	0.0394171
Irf5	1379563_at	0.660192	0.0013748
Cyp2a2	1369424_at	0.696298	0.042391
Fam105a	1384507_at	0.706412	0.0099734
Shisa7	1376558_at	0.732959	0.021224
Bmper	1391345_at	0.73804	0.0055611
Ccsap	1380816_at	0.748032	0.0296981
Gpnmb	1368187_at	0.776505	0.0045542
Smurf1	1392802_at	0.820403	0.0307845
Trem2	1392759_at	0.822968	0.0267987
Insrr	1369514_at	0.830469	0.0491205
Hrh4	1387590_at	0.834067	0.0192608
Nrxn2	1368875_a_at	0.843472	0.0456282
Acmsd	1370147_at	0.867629	0.0292019
Gnat2	1393840_at	0.894097	0.043537
LOC100363253	1391413_at	0.919794	0.0273258
Foxd3	1394587_at	0.922659	0.0313275
Opn1sw	1388025_at	0.922701	0.0255947
Lilrb4	1375917_at	0.934005	0.02712
Adora2a	1368301_at	0.940447	0.0426137
Mycs	1387738_at	0.962969	0.0230758
Kif1a	1382785_at	0.9674	0.0499178
En2	1378674_at	0.97772	0.0468961
Ret	1371112_at	0.992093	0.0032329
Amn	1375106_at	1.00458	0.0161902
Rfx1	1376033_at	1.02018	0.0249556
Ccl20	1369814_at	1.02766	0.0219729
RGD1565844	1384448_at	1.02817	0.0313988
Styxl1	1397180_at	1.03112	0.0148425
Ankrd55	1382589_at	1.04513	0.0241758
Sox17	1390041_at	1.05484	0.0086964
Gcg	1369888_at	1.05534	0.0350756
Zfp503	1375366_at	1.05951	0.0208028
Tti2	1396731_at	1.05958	0.0234817
Tnf	1387691_at	1.06036	0.0166647
Sv2b	1375142_at	1.06202	0.0438337
Pnpla1	1380830_at	1.08171	0.023525
LOC690418	1384585_at	1.08899	0.0499048
Mllt1	1375722_at	1.10238	0.038979
Ptgfr	1369127_a_at	1.10977	0.0296881
Lyst	1369325_at	1.1254	0.0459993
Cnst	1393264_at	1.14671	0.0487856
Rora	1380478_at	1.15866	0.0321119
LOC687536	1376757_at	1.17571	0.0213268
Adh1	1368021_at	1.1989	0.049166
Creg2	1396060_at	1.19952	0.0117708
Cbln1	1376873_at	1.20475	0.0140438
Mertk	1369382_at	1.21109	0.048295
LOC100359454	1375611_at	1.21626	0.0437271
Rnf152	1379286_at	1.21743	0.0372303
Lrit1	1388001_at	1.2212	0.037495
Prss42	1382973_at	1.23769	0.0311836
Zswim8	1380980_at	1.24362	0.0411584
Sulf1	1375492_at	1.25422	0.0488614
Plcb4	1370489_a_at	1.25999	0.037202
Tmem163	1375398_at	1.26372	0.0482136
Grm2	1370998_at	1.2779	0.0269328
RGD1565012	1379134_at	1.2802	0.0066426
Aldh3b2	1381597_at	1.29995	0.0295514
Tkt	1367611_at	1.30097	0.0124548
Ly6i	1370401_at	1.3141	0.0245353
Ctsr	1373805_at	1.32747	0.0498545
Adora3	1369272_at	1.34217	0.0309958
Cacna1b	1370444_at	1.34521	0.0280731
Bcl2l1	1369180_at	1.36169	0.0196891
Gck	1387312_a_at	1.36403	0.0112648
Spag16	1394336_at	1.38009	0.0230507
RGD1304878	1375787_at	1.39155	0.0395026
Duoxa1	1385189_at	1.3958	0.0462115
Itgam	1388046_at	1.42005	0.0264755
Ccdc58	1375126_at	1.43188	0.0256213
RGD1563091	1378043_at	1.45797	0.0134386
Cntn1	1387385_at	1.47334	0.0271074
Nkx2-2	1385387_at	1.4811	0.0491897
RGD1306556	1398054_at	1.50158	0.0002911
Bcl2l11	1387338_s_at	1.50464	0.0467641
RGD1307603	1383732_at	1.50793	0.0028203
Prss3	1388186_at	1.51442	0.0134122
Smad3	1369528_at	1.51543	0.0493204
Cxcl9	1382454_at	1.53411	0.0182431
Spatc1	1385225_at	1.55398	0.0139972
Vom1r102	1370712_at	1.55605	0.0301482
Chrm4	1388191_at	1.5569	0.0106884
Zfand4	1388029_at	1.56346	0.0127953
Pank2	1392831_at	1.57125	0.0286933
Pet112l	1397856_at	1.61834	0.0004092
Drd1	1368479_at	1.62283	0.0027603
Gria4	1396696_at	1.65958	0.0057448
Fam92a1	1386378_at	1.65992	0.0475045
Grid1	1369945_at	1.67193	0.021985
Mettl9	1375860_at	1.69051	0.0058858
Slc1a2	1369694_at	1.69606	0.0330709
Slc39a2	1380356_at	1.71409	0.0010488
Dhx58	1385277_x_at	1.73003	0.0052875
Atp10a	1384556_at	1.73837	0.0029545
Zc2hc1a	1384648_at	1.76246	0.003863
Pemt	1369581_at	1.77761	0.0003613
Cysltr1	1369561_at	1.8168	0.0265584
Ttyh1	1397511_at	1.81787	0.0158806
Zbtb39	1391642_at	1.84677	0.002531
Cyp3a18	1398307_at	1.8537	0.0049369
Ugt2b17	1387955_at	2.0421	0.0401628
Hspb11	1397940_at	2.06661	0.0114867
Cxcl1	1387316_at	2.07703	0.0012952
Tmem200a	1380778_at	2.32727	0.0005323
