# Supplementary material for: Screening for potential genes associated with bone overgrowth after mid-shaft femur fracture in a rat model
Source: J Orthop Surg Res. 2017 Jan 17;12:8. doi: 10.1186/s13018-017-0510-6 (PMC5240322; doi:10.1186/s13018-017-0510-6)
Supplement: Additional file 2: — Significant protein interactions in the PPI network.ᅟ(XLS 39 kb) [file 13018_2017_510_MOESM2_ESM.xls]

## Sheet: net
#node1	node2	combined_score
Dhx58	Ddx58	0.873
Gapdhs	Csf2	0.532
Cyp2b3	Cyp2a2	0.928
Adrb2	Arr3	0.637
Gapdhs	Nos2	0.643
Lmbr1l	Nhej1	0.425
Hsd3b6	Cyp3a18	0.899
Grip2	Gria3	0.545
682484	Dgcr8	0.87
Cacna1b	Olfm1	0.458
Crot	Ndp	0.428
Csf2	Mmp12	0.468
Nos2	Mog	0.425
Crot	Lum	0.45
Acmsd	Hip1r	0.579
Esr2	Foxo1	0.451
Lum	Ndp	0.545
Arrb1	F2r	0.953
Nos2	Aif1	0.53
Adrb1	Arr3	0.536
Gria3	Gria4	0.903
Irgm	Ddx58	0.705
Api5	Dnajc10	0.55
Arhgef7	Arhgef12	0.8
Gucy2e	Cyct	0.956
Foxo1	Igfbp1	0.694
Cxcl3	Ccl2	0.537
Apob	Abcg1	0.579
C1qb	Aif1	0.667
Csf2	Csf1	0.422
Arrb1	Adrb2	0.956
Ccl20	Ccl2	0.693
Igfbp1	Gcg	0.682
ENSRNOG00000021157	C1qb	0.92
Itga6	Csf1	0.464
Ccl2	Mog	0.422
Nog	Fstl1	0.933
Dcn	Nid1	0.438
Arid1a	Mtf2	0.423
Hif1a	Hsd3b6	0.808
Ncoa6	Nfya	0.899
Ctdspl	Gtf2f2	0.413
Acvr1c	Nog	0.541
Kalrn	Neo1	0.484
Lyst	Nid1	0.404
Gck	Hnf1a	0.422
Bmyc	Aes	0.592
Dab2	Enah	0.424
C1qa	Aif1	0.756
Esr2	Insrr	0.484
Itgam	F10	0.432
Cog2	Apob	0.59
Apoe	Dcn	0.401
Itgam	Ccl2	0.53
Dag1	Itgb5	0.415
Hsd3b6	Ch25h	0.428
Nos2	Adora2a	0.422
Adrb2	Adrb1	0.938
Itgam	Nos2	0.46
Nrxn2	Nxph1	0.455
F2r	Ccl2	0.422
Gapdhs	Gck	0.42
Ngf	Nos2	0.427
Epb4.1l1	Gria4	0.602
Mrpl49	Gp9	0.422
Kcnq1	Kcnc3	0.905
Apob	Mbtps1	0.408
Acvr1c	Bmp6	0.448
Aes	Hnf1a	0.562
Dag1	Agr2	0.538
Apoe	Gcg	0.452
Apoe	Esr2	0.847
Gck	Foxo1	0.579
Cd93	C1qa	0.51
Gucy2c	Cyct	0.959
Apoe	Ctsb	0.524
C1s	C1r	0.998
ENSRNOG00000037605	Gad2	0.91
Gapdhs	Ccl2	0.463
Adcy5	Gcg	0.424
ENSRNOG00000021157	C1qa	0.898
Apoe	Apob	0.994
Cps1	Dpys	0.762
Csf2	Ccl2	0.931
Kalrn	Depdc7	0.927
Nos2	Med28	0.569
Nrxn2	Cbln1	0.401
Kcna6	Kcne1	0.48
Cyp2b3	Adh1	0.919
Dpp7	Lgmn	0.427
Gpbp1	Api5	0.776
Atrn	Dpp7	0.451
Gapdhs	Apoe	0.457
Csf2	Nos2	0.914
Nos2	Csf3	0.885
Insrr	Itgb5	0.402
Lum	Dcn	0.853
Grm1	Grm2	0.904
Hif1a	Adora2a	0.461
Ccl20	Cxcl9	0.585
Cyp2b3	Cyp4f4	0.927
Apob	Ccl2	0.48
Gapdhs	Ctsb	0.401
Kcnq1	Kcna6	0.93
Kcnc3	Kcnab2	0.911
ENSRNOG00000021157	Aif1	0.629
ENSRNOG00000021157	Lgmn	0.46
Cela3b	Masp1	0.555
Kalrn	Dlc1	0.899
Hif1a	Ngb	0.424
Ctsb	Lgmn	0.637
Csf2	Itgam	0.626
C1qb	C1r	0.98
Gria4	Adarb1	0.486
Csf2	Lbp	0.409
Erlin2	Erlin1	0.625
Itga6	Itgb5	0.944
Cep164	Nedd1	0.597
Apob	Gcg	0.563
C1qa	C1qb	0.999
Ccl20	Cxcl1	0.673
Adrb2	Nedd4	0.478
Dnajb12	Ddx58	0.422
Bmp6	Atoh8	0.589
Bcl2l11	Csf2	0.465
Kcnq1	Kcne1	0.99
Inadl	Cldn15	0.805
ENSRNOG00000037605	Cps1	0.91
Nos2	Ccl2	0.643
Ndp	Mog	0.452
Nostrin	Dab2	0.477
Hif1a	Nos2	0.457
Dhx58	682484	0.497
Bmpr2	Bmp6	0.982
Gapdhs	Gcg	0.451
En2	Aes	0.411
Arhgef7	Dlc1	0.899
Hif1a	Igfbp1	0.484
Gapdhs	Apob	0.443
Kalrn	Arhgef7	0.899
Nos2	Gcg	0.876
Dot1l	Mllt3	0.771
Gpbp1	C1qa	0.432
Kcnq1	Kcnab2	0.923
Eif3k	Eif4e	0.516
C1qb	Cxcl9	0.418
Cela3b	Ngf	0.555
Cyp4f4	Dpys	0.405
Foxo1	Gcg	0.658
Magi1	Dll4	0.415
Nog	Bmp6	0.993
Cyp2b3	Cyp3a18	0.937
Gapdhs	Hif1a	0.501
Arhgef7	Depdc7	0.899
Mmp12	Ccl2	0.45
Itga6	Nid1	0.413
Csf2	Cxcl1	0.456
Gins3	Dnajc11	0.427
Bcl2l11	Foxo1	0.951
Gck	Gcg	0.829
Ngf	Masp1	0.558
Hif1a	Ncoa6	0.9
C1qa	C1s	0.977
Ccl2	Aif1	0.424
Epb4.1l1	Ngf	0.464
Nos2	Cxcl9	0.424
Dnah1	Map1b	0.567
Apob	Igfbp1	0.496
Apoe	Mmp12	0.424
Esr2	Ncoa6	0.488
Bod1	Mllt3	0.542
Gtf2f2	Mllt3	0.46
Cxcl3	Cxcl1	0.903
Apoe	Abcg1	0.764
Bmyc	Esr2	0.463
Cxcl3	Ccl20	0.534
C1qa	C1r	0.984
Csf3	Cxcl1	0.454
Anks1b	Nxph1	0.423
Kcna6	Kcnab2	0.955
Dnajb12	Hspa13	0.505
Csf3	Ccl2	0.537
Neo1	Arhgef12	0.876
Dpp7	Ctsb	0.454
Bmper	Bmp6	0.575
Map1b	Haus1	0.72
Apoe	Ccl2	0.641
Itgam	Csf3	0.428
Grm2	Gria3	0.456
Eif4e	Ddx52	0.478
Adcy5	Gins3	0.452
Itgam	Aif1	0.465
Nos2	Arhgef12	0.483
Csf2	Ccl20	0.466
Ch25h	Ccl2	0.575
Gck	Apob	0.436
Anpep	LOC312273	0.469
C1qb	C1s	0.974
Csf2	Cxcl9	0.481
Ecel1	Lum	0.462
Bmpr2	Nog	0.744
Esr2	Nos2	0.561
Arrb1	Adrb1	0.944
Nos2	Cxcl1	0.465
Adcy5	Cyct	0.901
Csf2	Csf3	0.877
Apob	Dag1	0.416
C1r	Dcn	0.469
Ccl2	Cxcl1	0.94
Gapdhs	Map1b	0.811
Mrc1	C1qa	0.437
Apoe	Nos2	0.74
Bmyc	Lgals1	0.448
Cps1	Gcg	0.466
Foxa3	Igfbp1	0.563
Kcnc3	Kcna6	0.904
Cog2	Apoe	0.463
Gucy2c	Gcg	0.48
Cyp2a2	Cyp3a18	0.95
Cacna1b	ENSRNOG00000029914	0.413
Bcl2l1	Bcl2l11	0.999
Ccl2	Cxcl9	0.74
Gucy2c	Gucy2e	0.516
Dnah1	Haus1	0.54
Gad2	Aplnr	0.837
Foxd3	Lhx1	0.462
Large	Ndp	0.427
Csf3	Cxcl9	0.424
Lum	Mog	0.489
Foxa3	Gcg	0.585
Apoe	Csf2	0.463
Bcl2l11	Ngf	0.871
Csf1	Ccl2	0.448
