# Supplementary material for: Screening for potential genes associated with bone overgrowth after mid-shaft femur fracture in a rat model
Source: J Orthop Surg Res. 2017 Jan 17;12:8. doi: 10.1186/s13018-017-0510-6 (PMC5240322; doi:10.1186/s13018-017-0510-6)
Supplement: Additional file 3: — The interacting pairs used for construction of the transcription regulatory network.ᅟ(XLS 24 kb) [file 13018_2017_510_MOESM3_ESM.xls]

## Sheet: tabdelimited.7NajPlcn_0yI
#node1	node2	combined_score
Bcl2l11	Foxo1	0.951
Gucy2c	Gucy2e	0.516
682484	Dgcr8	0.87
Arrb1	Adrb2	0.956
Itga6	Csf1	0.464
Arid1a	Mtf2	0.423
Bcl2l1	Bcl2l11	0.999
Kalrn	Arhgef7	0.899
Kalrn	Dlc1	0.899
Gria4	Adarb1	0.486
Adrb2	Adrb1	0.938
Gria3	Gria4	0.903
Dot1l	Mllt3	0.771
Esr2	Foxo1	0.451
Bmpr2	Bmp6	0.982
Arhgef7	Arhgef12	0.8
Acvr1c	Bmp6	0.448
Bod1	Mllt3	0.542
En2	Aes	0.411
Eif4e	Ddx52	0.478
Arrb1	Adrb1	0.944
Kcnc3	Kcna6	0.904
Arhgef7	Dlc1	0.899
